# Supplementary material for: Effect of Chronic Social Defeat Stress on the Small-Intestinal Environment, Including the Gut Flora, Immune System, and Mucosal Barrier Integrity
Source: Int J Mol Sci. 2025 Sep 25;26(19):9359. doi: 10.3390/ijms26199359 (PMC12525323; doi:10.3390/ijms26199359)
Supplement: Supplementary file 1 [file ijms-26-09359-s001.zip]

Archive with 1 entries (1 files):
- ijms-3831369-supplementary.pdf
